# Supplementary material for: FoQDE2-dependent milRNA promotes Fusarium oxysporum f. sp. cubense virulence by silencing a glycosyl hydrolase coding gene expression
Source: PLoS Pathog. 2022 May 5;18(5):e1010157. doi: 10.1371/journal.ppat.1010157 (PMC9113603; doi:10.1371/journal.ppat.1010157)
Supplement: S1 Table — (XLSX) [file ppat.1010157.s001.xlsx]

## Sheet: primers in the study
S1 Table. Primers used in this study.
Primers	Sequence ( 5’ → 3’ )	Description
FoQDE2-JC	CAGGGTTGGTCTCGCATATG	For detection of FoQDE2 deleted mutants.
FoQDE2-P1	GAAGCAAAGATAGGTTGCCC	Forward and reverse primers for amplification of 5’ flanking region of FoQDE2 with tail for Hygromycin resistance gene cassette fusion
FoQDE2-P2	gtcgtgactgggaaaaccctgGTCAAGGGCTAGAAGGTAGC
FoQDE2-P3	ggtcatagctgtttcctgtgtgaCCAGACTGATCAACTCCATG	Forward and reverse primers for amplification of 3’ flanking region of FoQDE2 with tail for Hygromycin resistance gene cassette fusion
FoQDE2-P4	CAGATGGCTGAGGTGTTTTG
FoQDE2-HB1	aaagtttaaacGGACGGCATGGCAACTATTT	For amplification of promoter region of FoQDE2 with PmeI digestion site at 5’ end
FoQDE2-HB2	CTCCTCTTCCACGATCGTAAC
FoQDE2-HB3	GTTACGATCGTGGAAGAGGAG	For amplification of cDNA of FoQDE2 with SpeI digestion site at 3’ end
FoQDE2-HB4	aaaactagtCTCACAGGCTTCCAGAAAAC
FoQDE2-P1	GACAACGGGACAATGATGCT	Southern blot probe of left border (LB) of FoQDE2
FoQDE2-LB-R	CTGGCGGGAGAACTAACACG
FoQDE2-F1	CAAGATTGATGGTCCCTGTG	For quantitative real time-PCR (qRT-PCR) of FoQDE2
FoQDE2-F2	GTCGCGGATTTCTACAAACAG
FoQDE2-R	GTGAGCTTAGCCTTTACTGAC	FoQDE2-F1/FoQDE2-R for Southern blot probe of FoQDE2
FoDCL1-JC	CAAGAACGAATGAAGCCGAC	For detection of FoDCL1 deleted mutants.
FoDCL1-P1	CTCTTACCTCGAGCAAATGG	Forward and reverse primers for amplification of 5’ flanking region of FoDCL1 with tail for Hygromycin resistance gene cassette fusion
FoDCL1-P2	gtcgtgactgggaaaaccctgCAGTGTCGATGTACTCGTGA
FoDCL1-P3	ggtcatagctgtttcctgtgtgaGAGGTTGATCATGGAACAGC	Forward and reverse primers for amplification of 3’ flanking region of FoDCL1 with tail for Hygromycin resistance gene cassette fusion
FoDCL1-P4	CAACACAGCGCACAAGTATG
FoDCL1-F	CAGCGATCCTAGTGAACAGT	For qRT-PCR of FoDCL1
FoDCL1-R	ACACCACAAGGAGGTTTCTC
FoDCL1-LB-F	GACCAAAGAACACACTCGGA	For amplification of Left Boder (LB) of FoDCL1
FoDCL1-LB-R	GAGCGTGGATTAGTTACTGC
FoDCL2-JC	GAGATACAATCCGCCACTCT	For detection of FoDCL2-deleted mutants.
FoDCL2-P1	CGTAAGCTGTTATCTGGCAG	Forward and reverse primers for amplification of 5’ flanking region of FoDCL2 with tail for Hygromycin resistance gene cassette fusion
FoDCL2-P2	gtcgtgactgggaaaaccctgCACTGTTGGGAGACTTCTCT
FoDCL2-P3	ggtcatagctgtttcctgtgtgaCAGAGAAGGAGTCCACTGAT	Forward and reverse primers for amplification of 3’ flanking region of FoDCL2 with tail for Hygromycin resistance gene cassette fusion
FoDCL2-P4	GTCTCGTAGATCAAAGTCCG
FoDCL2-F	CGACACAAGAACGTGGGTAT	For qRT-PCR of FoDCL2
FoDCL2-R	GGTTGGAGTAACGCAGATAG
FoDCL2-LB-F	GGAGGAGTGTTTAGTGATGC	For amplification of Left Boder (LB) of FoDCL2
FoDCL2-LB-R	GTGTTGAGGTATTCTGGTGC
FoAGO2-F	GACTTGTTCACGCTGCGAAA	For qRT-RCR of FoAGO2
FoAGO2-R	GTAGGTTTTCAGGGCATTGC
HYG-F	GCAAGACCTGCCTGAAACCG	HYG-F/HYG-R2 For amplification of Hygromycin resistance gene
HYG-R2	GGTCAAGACCAATGCGGAGC
HYG-R1	GACGTCTGTCGAGAAGTTTC	HYG-F/HYG-R1 Reverse primer for detection of gene deleted mutants
Zeo-F	GAGCCAAGGACCTCACTCTTC	For amplification of Zeocin resistance gene
Zeo-R	GGCGTGAATGTAAGCGTGAC
FOIG_07289-F	TATGCCACAACCACGAAACG	For qRT-PCR of WetA
FOIG_07289-R	AAGTGTCGTGCTCCAGAAGA
FOIG_01396-F	CTTCAAGTCTAACCCTGTCC	For qRT-PCR of AbaA
FOIG_01396-R	CGCGATCTCATCCTTGAACT
FOIG_00370-F	CTGGTAACAGCAACAGTGGT	For qRT-PCR of Htf1
FOIG_00370-R	GTAAGGAGTTCGATGTTCGC
FOIG_02194-F	GACTTGAGAACGAGTATGCC	For qRT-PCR of FoNIIA
FOIG_02194-R	GAGGTTGAAAGCGACGACTT
FOIG_07247-F	GAACAACATGCCTGGTAGCA	For qRT-PCR of stuA
FOIG_07247-R	CGGTGAACATCATCATCCTC
FOIG_08170-F	CACGAACACACCACGCTCTT	For qRT-PCR of brlA
FOIG_08170-R	GCGGATGATAAGGGACGTAG
EF1α-3	GTATTTCCAAGGATGGTCAG	For amplification of reference gene EF1α of qRT-PCR
EF1α-4	CTTGATGAAAGAGGAGGTCT
RT primer	GCTGTCAACGATACGCTACGTAACGGCATGACAGTGTTTTTTTTTTTTTTTTTTTTTTTTVN	For Small RNA reverse transcription
Universal P2	CTACGTAACGGCATGACAGTG	Universal reverse primer for qRT-PCR of milRNAs
U4-Foc	GGGAATTTTTGGAACTCTTT	For amplification of reference snRNA U4
milR-87	GATGAATCAAGCGTGGTATG	For qRT-PCR of milRNA of milR87
milR-87-probe	TCATACCACGCTTGATTCATCCA	For Northern blot of milR87
OEmilR87-L	ccgctcgagCTACCTTTATATCGTATCACGCG	For amplification of precursor of milR87 with enzyme digestion site
OEmilR87-R	cggggtaccCCTCAGCCTGCAAGACGATTC
MilR87-JC	CTTGTTGCGTCTTTCTGTTGG	For detection of milR87-deleted mutants.
MilR87-P1	CATCCGAAGCCGTTCAGTGTG	Forward and reverse primers for amplification of 5’ flanking region of milR87 precursor with tail for Hygromycin resistance gene cassette fusion
MilR87-P2	gtcgtgactgggaaaaccctgCGCGTGATACGATATAAAGGTAG
MilR87-P3	ggtcatagctgtttcctgtgtgaGAATCGTCTTGCAGGCTGAGG	Forward and reverse primers for amplification of 3’ flanking region of milR87 precursor with tail for Hygromycin resistance gene cassette fusion
MilR87-P4	GTGGATTGATGGCTGGTGTTC
15013-F	CTCGACTATGCTTTACAGGC	For qRT-PCR of target gene FOIG_15013
15013-R	GCCAGCGTAGTTTGTGCTTC
Q15013-JC	GTCTAGGGGTGCCACATTGT	For detection of FOIG_15013-deleted mutants.
Q15013-P1	GTACCAATCAGGCGTCCATA	Forward and reverse primers for amplification of 5’ flanking region of FOIG_15013 with tail for Hygromycin resistance gene cassette fusion
Q15013-P2	ggtcatagctgtttcctgtgtgaGTAATCGACTGATTAGGTGC
Q15013-P3	gtcgtgactgggaaaaccctgGATTGTGGCTTGATTAGTTG	Forward and reverse primers for amplification of 3’ flanking region of FOIG_15013 with tail for Hygromycin resistance gene cassette fusion
Q15013-P4	GTATCCTGCAAGAGCCTGTT
15013LB-F	CGAGGTGGCAACAACATCAC	15013LB-F/15013:eGFP-R for amplification of FOIG_15013 Left border with underlined tail for GFP fusion
15013:eGFP-R	TCCTCGCCCTTGCTCACCATCAGGGTGATCAATAGAGCCT
15013:eGFP-F	AGGCTCTATTGATCACCCTGATGGTGAGCAAGGGCGAGGA	For fusion of FOIG_15013 3' end and eGFP, underlined sequence is tail of FOIG-15013
15013m-F	CCTATTATGTCTGGTTTAATGAAAAAGGTGTCCTGTCACCT	Underlined sequence is the mutation site targeted by milR-87
15013m-R	ATTAAACCAGACATAATAGGACTTGCCTGCCGTACCTTGG	Underlined sequence is the mutation site targeted by milR-87
eGFP-RB-R	GACACTCTAGTTGTTGACCC	15013LB-F/eGFP-RB-R for fusion of FOIG_15013 Left border and eGFP
eGFP-RB-R2	CGCACCTAATCAGTCGATTACGCTTACAATTTCCATTCGCCA	eGFP-RB-F/R2 for amplification of eGFP fragment, underlined sequence is tail of FOIG_15013 Right border
eGFP-RB-F	GCATTGGACCTCGCAACCCT	eGFP-RB-F/15013RB-R for fusion of FOIG_15013 Right border and eGFP
15013RB-F	TGGCGAATGGAAATTGTAAGCGTAATCGACTGATTAGGTGCG	Underlined sequence is adaptor from GFP vector
15013RB-R	GTCTAGGGGTGCCACATTGT	15013RB-F/R for amplification of FOIG_15013 gene Right border
GFP-F	TGGCCGACAAGCAGAAGAAC	For qRT-PCR of GFP
GFP-R	GTGCTCAGGTAGTGGTTGTC
siRNA-1	CCAUCGCAAAGCGACAUAAUU	Double strand small RNA for silencing milR-87 expression
	UUAUGUCGCUUUGCGAUGGUU
siRNA-2	GCGCAUAGCAAUGGAUGAAUU	Double strand small RNA for silencing milR-87 expression
	UUCAUCCAUUGCUAUGCGCUU
Inhibitor	UCAUACCACGCUUGAUUCAUCCA	Single strand small RNA for silencing milR-87 expression
Negative control	UCUACUCUUUCUAGGAGGUUGUGA	A random small RNA serving as a negative control (NC)
USFOIG_16868	CGGTTGATGTGTAGTTTCTGGACA	For detection of predicted small RNA by reverse transcription-PCR
UTRFOIG_01798	CTCACGATCTTCGGATTTTACT
UTRFOIG_03453	CGCTCAGTAGATTATAACCCTTGG
DSFOIG_07638	ACTTGCACACTCGTTCGAGC
INFOIG_12093	TAGCACTAAGGATGCTTCTTAC
DSFOIG_05449	CTGTACTCCGGTTGGATCTCCA
DSFOIG_08008	CCGATTCAGAGGAACACAGAATG
INFOIG_06944	CACTATTCACCATTGCCCTG
INFOIG_07162	TGATCGAAGCTTCTGTCTGATC
INFOIG_01303	TGGATTGATGACACTTCATC
UTRFOIG_00614	TGGGCTTATGATGATTCTCACAT
