# Supplementary material for: FoQDE2-dependent milRNA promotes Fusarium oxysporum f. sp. cubense virulence by silencing a glycosyl hydrolase coding gene expression
Source: PLoS Pathog. 2022 May 5;18(5):e1010157. doi: 10.1371/journal.ppat.1010157 (PMC9113603; doi:10.1371/journal.ppat.1010157)
Supplement: S2 Table — (XLSX) [file ppat.1010157.s002.xlsx]

## Sheet: Daily colony diameters
S2 Table. Daily colony diameters of tested isolates cultured on PDA plates.
Isolates	Colony diameters (cm)
	Day 1	Day 2	Day 3	Day 4	Day 5
XJZ2	0.48±0.03 a	1.10±0.05 a	1.58±0.03 ab	2.10±0.03 a	2.53±0.06 ab
ΔFoDCL1	0.45±0.00 a	1.07±0.03 ab	1.60±0.09 a	2.15±0.05 a	2.43±0.06 bc
ΔFoDCL2	0.43±0.03 a	1.07±0.03 ab	1.47±0.03 b	2.08±0.06 ab	2.58±0.03 a
ΔFoQDE2	0.43±0.03 a	1.00±0.00 b	1.52±0.03 ab	2.02±0.03 b	2.32±0.03 c
cΔFoQDE2-1	0.47±0.03 a	1.07±0.03 ab	1.57±0.03 ab	2.10±0.05 ab	2.33±0.03 c
cΔFoQDE2-2	0.45±0.05 a	1.00±0.05 b	1.52±0.03 ab	1.97±0.06 b	2.43±0.03 bc
Note:Duncan’s multiple range test was used for significant analysis. Different letters indicate the significant difference at the level of α=0.01.
